# Supplementary material for: An experimental approach to evaluate the potential of drones in terrestrial mammal research: a gregarious ungulate as a study model
Source: R Soc Open Sci. 2020 Jan 15;7(1):191482. doi: 10.1098/rsos.191482 (PMC7029930; doi:10.1098/rsos.191482)
Supplement: Count data in UAS images [file rsos191482supp1.xlsx]

## Sheet: Hoja1
Observer	ID foto	AGL	N accurate individuals	N accurate offspring
PC	60_1	60	2	0
PC	60_2	60	4	0
PC	60_3	60	3	1
PC	60_4	60	8	1
PC	60_5	60	25	5
PC	60_6	60	5	2
PC	60_7	60	2	1
PC	60_8	60	10	5
PC	60_9	60	0	0
PC	60_10	60	15	8
PC	60_11	60	7	2
PC	60_12	60	1	0
PC	60_13	60	6	2
PC	100_1	100	4	0
PC	100_2	100	2	0
PC	100_3	100	0	0
PC	100_4	100	0	0
PC	100_5	100	0	0
PC	100_6	100	0	0
PC	100_7	100	0	0
PC	100_8	100	0	0
PC	100_9	100	0	0
PC	100_10	100	0	0
PC	100_11	100	0	0
PC	100_12	100	57	2
PC	100_13	100	0	0
PC	100_14	100	1	0
PC	100_15	100	71	4
PC	100_16	100	3	0
PC	100_17	100	0	0
PC	100_18	100	0	0
PC	100_19	100	0	0
PC	100_20	100	0	0
PC	100_21	100	0	0
PC	100_22	100	2	0
PC	100_23	100	0	0
PC	100_24	100	0	0
PC	100_25	100	78	3
PC	100_26	100	0	0
PC	100_27	100	0	0
PC	100_28	100	0	0
PC	100_29	100	0	0
PC	100_30	100	98	11
PC	150_1	150	1	0
PC	150_2	150	0	0
PC	150_3	150	5	0
PC	150_4	150	1	0
PC	150_5	150	2	0
PC	150_6	150	0	0
PC	150_7	150	0	0
PC	150_8	150	0	0
PC	150_9	150	0	0
PC	150_10	150	0	0
PC	150_11	150	1	0
PC	150_12	150	25	10
PC	150_13	150	1	0
PC	150_14	150	0	0
PC	150_15	150	0	0
PC	150_16	150	0	0
PC	150_17	150	0	0
PC	150_18	150	4	0
PC	150_19	150	2	0
PC	150_20	150	0	0
PC	150_21	150	87	0
PC	150_22	150	0	0
PC	150_23	150	1	0
PC	150_24	150	1	0
PC	150_25	150	0	0
PC	150_26	150	130	28
PC	150_27	150	0	0
PC	150_28	150	3	0
PC	150_29	150	0	0
PC	150_30	150	0	0
PC	180_1	180	51	21
PC	180_2	180	3	0
PC	180_3	180	2	0
PC	180_4	180	8	1
PC	180_5	180	33	12
PC	180_6	180	0	0
PC	180_7	180	11	0
PC	180_8	180	3	1
PC	180_9	180	3	1
PC	180_10	180	28	11
PC	180_11	180	13	5
PC	180_12	180	0	0
PC	180_13	180	8	1
PC	180_14	180	0	0
PC	180_15	180	6	1
PC	180_16	180	6	2
PC	180_17	180	3	1
PC	180_18	180	15	3
PC	180_19	180	52	22
PC	180_20	180	6	3
PC	180_21	180	6	1
PC	180_22	180	16	1
PC	200_1	200	1	0
PC	200_2	200	1	0
PC	200_3	200	13	4
PC	200_4	200	0	0
PC	200_5	200	0	0
PC	200_6	200	128	28
PC	200_7	200	13	1
PC	200_8	200	10	3
PC	200_9	200	17	4
PC	200_10	200	14	1
PC	200_11	200	10	3
PC	200_12	200	1	0
PC	200_13	200	107	0
PC	200_14	200	2	0
PC	200_15	200	0	0
PC	200_16	200	0	0
PC	200_17	200	13	2
PC	200_18	200	21	0
PC	200_19	200	10	1
PC	200_20	200	30	12
PC	200_21	200	10	1
PC	200_22	200	108	39
PC	200_23	200	0	0
PC	200_24	200	0	0
PC	200_25	200	0	0
PC	200_26	200	2	0
PC	200_27	200	0	0
PC	200_28	200	9	0
PC	200_29	200	41	11
PC	200_30	200	2	0
AP	60_1	60	2	0
AP	60_2	60	4	1
AP	60_3	60	3	1
AP	60_4	60	9	1
AP	60_5	60	25	4
AP	60_6	60	4	1
AP	60_7	60	2	1
AP	60_8	60	10	5
AP	60_9	60	0	0
AP	60_10	60	15	7
AP	60_11	60	7	2
AP	60_12	60	1	0
AP	60_13	60	6	2
AP	100_1	100	4	0
AP	100_2	100	2	0
AP	100_3	100	0	0
AP	100_4	100	0	0
AP	100_5	100	0	0
AP	100_6	100	0	0
AP	100_7	100	0	0
AP	100_8	100	0	0
AP	100_9	100	0	0
AP	100_10	100	0	0
AP	100_11	100	0	0
AP	100_12	100	57	2
AP	100_13	100	0	0
AP	100_14	100	1	0
AP	100_15	100	71	9
AP	100_16	100	3	0
AP	100_17	100	0	0
AP	100_18	100	0	0
AP	100_19	100	0	0
AP	100_20	100	0	0
AP	100_21	100	0	0
AP	100_22	100	2	0
AP	100_23	100	0	0
AP	100_24	100	0	0
AP	100_25	100	78	3
AP	100_26	100	0	0
AP	100_27	100	0	0
AP	100_28	100	0	0
AP	100_29	100	0	0
AP	100_30	100	98	4
AP	150_1	150	1	0
AP	150_2	150	0	0
AP	150_3	150	5	0
AP	150_4	150	1	0
AP	150_5	150	2	0
AP	150_6	150	0	0
AP	150_7	150	0	0
AP	150_8	150	0	0
AP	150_9	150	0	0
AP	150_10	150	0	0
AP	150_11	150	1	0
AP	150_12	150	26	0
AP	150_13	150	1	0
AP	150_14	150	0	0
AP	150_15	150	0	0
AP	150_16	150	0	0
AP	150_17	150	0	0
AP	150_18	150	4	0
AP	150_19	150	2	0
AP	150_20	150	0	0
AP	150_21	150	86	5
AP	150_22	150	0	0
AP	150_23	150	1	0
AP	150_24	150	1	0
AP	150_25	150	0	0
AP	150_26	150	129	8
AP	150_27	150	0	0
AP	150_28	150	3	0
AP	150_29	150	0	0
AP	150_30	150	0	0
AP	180_1	180	47	16
AP	180_2	180	3	0
AP	180_3	180	1	0
AP	180_4	180	9	1
AP	180_5	180	33	7
AP	180_6	180	0	0
AP	180_7	180	11	0
AP	180_8	180	3	1
AP	180_9	180	3	2
AP	180_10	180	28	10
AP	180_11	180	13	4
AP	180_12	180	0	0
AP	180_13	180	7	0
AP	180_14	180	0	0
AP	180_15	180	6	0
AP	180_16	180	6	2
AP	180_17	180	3	1
AP	180_18	180	15	3
AP	180_19	180	52	16
AP	180_20	180	5	1
AP	180_21	180	6	1
AP	180_22	180	16	1
AP	200_1	200	1	0
AP	200_2	200	1	0
AP	200_3	200	14	0
AP	200_4	200	0	0
AP	200_5	200	0	0
AP	200_6	200	129	10
AP	200_7	200	12	1
AP	200_8	200	10	0
AP	200_9	200	17	1
AP	200_10	200	13	1
AP	200_11	200	10	1
AP	200_12	200	1	0
AP	200_13	200	103	6
AP	200_14	200	1	0
AP	200_15	200	0	0
AP	200_16	200	0	0
AP	200_17	200	13	1
AP	200_18	200	18	0
AP	200_19	200	10	1
AP	200_20	200	29	3
AP	200_21	200	10	1
AP	200_22	200	81	15
AP	200_23	200	0	0
AP	200_24	200	0	0
AP	200_25	200	0	0
AP	200_26	200	2	0
AP	200_27	200	0	0
AP	200_28	200	8	0
AP	200_29	200	34	9
AP	200_30	200	2	0
PG	60_1	60	2	0
PG	60_2	60	4	0
PG	60_3	60	3	1
PG	60_4	60	10	3
PG	60_5	60	25	5
PG	60_6	60	4	0
PG	60_7	60	2	1
PG	60_8	60	10	5
PG	60_9	60	0	0
PG	60_10	60	15	6
PG	60_11	60	7	2
PG	60_12	60	1	0
PG	60_13	60	6	2
PG	100_1	100	1	0
PG	100_2	100	2	0
PG	100_3	100	0	0
PG	100_4	100	0	0
PG	100_5	100	0	0
PG	100_6	100	0	0
PG	100_7	100	0	0
PG	100_8	100	0	0
PG	100_9	100	0	0
PG	100_10	100	0	0
PG	100_11	100	0	0
PG	100_12	100	58	0
PG	100_13	100	0	0
PG	100_14	100	1	0
PG	100_15	100	51	0
PG	100_16	100	3	0
PG	100_17	100	0	0
PG	100_18	100	0	0
PG	100_19	100	0	0
PG	100_20	100	0	0
PG	100_21	100	0	0
PG	100_22	100	2	0
PG	100_23	100	0	0
PG	100_24	100	0	0
PG	100_25	100	78	2
PG	100_26	100	0	0
PG	100_27	100	0	0
PG	100_28	100	0	0
PG	100_29	100	0	0
PG	100_30	100	98	2
PG	150_1	150	1	0
PG	150_2	150	0	0
PG	150_3	150	5	0
PG	150_4	150	1	0
PG	150_5	150	2	0
PG	150_6	150	0	0
PG	150_7	150	0	0
PG	150_8	150	0	0
PG	150_9	150	0	0
PG	150_10	150	0	0
PG	150_11	150	0	0
PG	150_12	150	25	8
PG	150_13	150	1	0
PG	150_14	150	0	0
PG	150_15	150	0	0
PG	150_16	150	0	0
PG	150_17	150	0	0
PG	150_18	150	3	0
PG	150_19	150	2	0
PG	150_20	150	0	0
PG	150_21	150	89	2
PG	150_22	150	0	0
PG	150_23	150	1	0
PG	150_24	150	1	0
PG	150_25	150	0	0
PG	150_26	150	129	3
PG	150_27	150	0	0
PG	150_28	150	3	1
PG	150_29	150	0	0
PG	150_30	150	0	0
PG	180_1	180	49	13
PG	180_2	180	3	0
PG	180_3	180	1	0
PG	180_4	180	9	1
PG	180_5	180	33	6
PG	180_6	180	0	0
PG	180_7	180	11	0
PG	180_8	180	3	1
PG	180_9	180	3	2
PG	180_10	180	28	6
PG	180_11	180	10	2
PG	180_12	180	0	0
PG	180_13	180	6	0
PG	180_14	180	2	0
PG	180_15	180	6	0
PG	180_16	180	6	2
PG	180_17	180	3	1
PG	180_18	180	16	3
PG	180_19	180	48	13
PG	180_20	180	4	1
PG	180_21	180	6	1
PG	180_22	180	16	3
PG	200_1	200	1	0
PG	200_2	200	1	0
PG	200_3	200	15	3
PG	200_4	200	0	0
PG	200_5	200	0	0
PG	200_6	200	109	4
PG	200_7	200	13	1
PG	200_8	200	12	2
PG	200_9	200	17	2
PG	200_10	200	14	1
PG	200_11	200	10	2
PG	200_12	200	1	0
PG	200_13	200	106	3
PG	200_14	200	3	0
PG	200_15	200	0	0
PG	200_16	200	0	0
PG	200_17	200	13	2
PG	200_18	200	19	2
PG	200_19	200	10	0
PG	200_20	200	30	2
PG	200_21	200	7	0
PG	200_22	200	100	18
PG	200_23	200	0	0
PG	200_24	200	1	0
PG	200_25	200	0	0
PG	200_26	200	2	0
PG	200_27	200	0	0
PG	200_28	200	8	0
PG	200_29	200	37	9
PG	200_30	200	2	0
AM	60_1	60	1	0
AM	60_2	60	4	1
AM	60_3	60	3	1
AM	60_4	60	8	1
AM	60_5	60	23	5
AM	60_6	60	4	1
AM	60_7	60	2	1
AM	60_8	60	10	5
AM	60_9	60	0	0
AM	60_10	60	15	5
AM	60_11	60	7	2
AM	60_12	60	1	0
AM	60_13	60	6	1
AM	100_1	100	4	0
AM	100_2	100	2	0
AM	100_3	100	0	0
AM	100_4	100	0	0
AM	100_5	100	0	0
AM	100_6	100	0	0
AM	100_7	100	0	0
AM	100_8	100	0	0
AM	100_9	100	0	0
AM	100_10	100	0	0
AM	100_11	100	0	0
AM	100_12	100	55	3
AM	100_13	100	0	0
AM	100_14	100	1	0
AM	100_15	100	71	10
AM	100_16	100	3	1
AM	100_17	100	0	0
AM	100_18	100	0	0
AM	100_19	100	0	0
AM	100_20	100	0	0
AM	100_21	100	0	0
AM	100_22	100	2	0
AM	100_23	100	0	0
AM	100_24	100	0	0
AM	100_25	100	78	3
AM	100_26	100	0	0
AM	100_27	100	0	0
AM	100_28	100	0	0
AM	100_29	100	0	0
AM	100_30	100	98	9
AM	150_1	150	1	0
AM	150_2	150	0	0
AM	150_3	150	5	0
AM	150_4	150	1	0
AM	150_5	150	2	0
AM	150_6	150	0	0
AM	150_7	150	0	0
AM	150_8	150	0	0
AM	150_9	150	0	0
AM	150_10	150	0	0
AM	150_11	150	1	0
AM	150_12	150	0	0
AM	150_13	150	1	0
AM	150_14	150	0	0
AM	150_15	150	0	0
AM	150_16	150	0	0
AM	150_17	150	0	0
AM	150_18	150	4	0
AM	150_19	150	1	0
AM	150_20	150	0	0
AM	150_21	150	80	5
AM	150_22	150	0	0
AM	150_23	150	1	0
AM	150_24	150	1	0
AM	150_25	150	0	0
AM	150_26	150	129	7
AM	150_27	150	0	0
AM	150_28	150	3	0
AM	150_29	150	1	0
AM	150_30	150	0	0
AM	180_1	180	44	3
AM	180_2	180	2	0
AM	180_3	180	1	0
AM	180_4	180	7	1
AM	180_5	180	32	1
AM	180_6	180	0	0
AM	180_7	180	11	0
AM	180_8	180	3	1
AM	180_9	180	3	2
AM	180_10	180	26	6
AM	180_11	180	8	0
AM	180_12	180	0	0
AM	180_13	180	1	0
AM	180_14	180	0	0
AM	180_15	180	6	0
AM	180_16	180	6	2
AM	180_17	180	3	1
AM	180_18	180	14	2
AM	180_19	180	48	10
AM	180_20	180	3	0
AM	180_21	180	6	0
AM	180_22	180	15	1
AM	200_1	200	1	0
AM	200_2	200	1	0
AM	200_3	200	12	0
AM	200_4	200	0	0
AM	200_5	200	0	0
AM	200_6	200	127	1
AM	200_7	200	13	0
AM	200_8	200	10	0
AM	200_9	200	17	0
AM	200_10	200	10	0
AM	200_11	200	8	1
AM	200_12	200	1	0
AM	200_13	200	99	0
AM	200_14	200	0	0
AM	200_15	200	0	0
AM	200_16	200	0	0
AM	200_17	200	12	0
AM	200_18	200	13	0
AM	200_19	200	7	0
AM	200_20	200	24	0
AM	200_21	200	9	0
AM	200_22	200	75	0
AM	200_23	200	0	0
AM	200_24	200	0	0
AM	200_25	200	0	0
AM	200_26	200	2	0
AM	200_27	200	0	0
AM	200_28	200	7	0
AM	200_29	200	35	3
AM	200_30	200	2	0
