# Supplementary material for: An experimental approach to evaluate the potential of drones in terrestrial mammal research: a gregarious ungulate as a study model
Source: R Soc Open Sci. 2020 Jan 15;7(1):191482. doi: 10.1098/rsos.191482 (PMC7029930; doi:10.1098/rsos.191482)
Supplement: Behavioural data [file rsos191482supp2.xlsx]

## Sheet: hf
Group size	Altitude (m)	speed (m/s)	reaction
2 to 15	180	8-10	yes
1	180	8-10	no
2 to 15	180	8-10	yes
2 to 15	180	8-10	no
1	180	8-10	no
2 to 15	180	8-10	yes
1	60	8-10	no
2 to 15	60	8-10	yes
1	60	2-4	yes
1	60	8-10	yes
1	60	2-4	no
>15	60	2-4	yes
>15	60	8-10	yes
2 to 15	180	2-4	yes
2 to 15	180	8-10	yes
1	180	8-10	yes
1	180	8-10	yes
2 to 15	180	8-10	no
2 to 15	60	2-4	yes
1	60	2-4	no
2 to 15	180	8-10	no
>15	180	8-10	yes
>15	60	2-4	yes
2 to 15	60	2-4	yes
1	60	2-4	yes
1	60	8-10	yes
1	60	8-10	yes
2 to 15	60	2-4	yes
2 to 15	60	2-4	yes
1	60	8-10	yes
2 to 15	60	8-10	yes
>15	60	2-4	yes
1	60	2-4	yes
1	60	8-10	yes
>15	60	8-10	yes
2 to 15	180	2-4	no
>15	60	2-4	yes
>15	60	2-4	yes
2 to 15	60	2-4	yes
>15	60	2-4	yes
2 to 15	60	8-10	yes
>15	60	2-4	yes
>15	60	8-10	yes
2 to 15	60	8-10	yes
2 to 15	60	8-10	no
>15	180	2-4	yes
1	180	2018-04-02	no
2 to 15	180	2-4	no
>15	60	2-4	yes
2 to 15	60	2-4	yes
>15	60	8-10	yes
2 to 15	60	8-10	yes
2 to 15	60	8-10	yes
>15	60	8-10	yes
2 to 15	180	2-4	no
>15	180	8-10	yes
1	180	2-4	no
1	180	2-4	no
>15	180	8-10	yes
2 to 15	180	2-4	no
1	180	2-4	no
1	180	8-10	no
1	180	2-4	no
>15	180	2-4	yes
>15	180	2-4	yes
2 to 15	180	2-4	no
2 to 15	180	2-4	no
>15	180	8-10	yes
>15	180	8-10	yes
>15	180	2-4	yes
>15	180	2-4	yes
1	180	2-4	no
1	180	8-10	no
2 to 15	180	8-10	no
>15	180	2-4	yes
1	180	8-10	no
1	60	2-4	no
>15	60	2-4	yes
1	60	2-4	yes
2 to 15	60	2-4	yes
2 to 15	180	2-4	yes
1	180	2-4	no
1	60	8-10	yes
>15	60	8-10	yes
>15	180	8-10	yes
>15	60	8-10	yes
2 to 15	60	8-10	yes
>15	180	2-4	yes
2 to 15	60	2-4	yes
2 to 15	180	8-10	yes
2 to 15	60	8-10	yes

## Sheet: scan
Sb	Time	Behaviour	Percentage of animals
sbc	pre	foraging	82.35
sbc	pre	vigilance	17.65
sbc	pre	locomotion	0
sbc	pre	others	0
sbc	during	foraging	0
sbc	during	vigilance	47.06
sbc	during	locomotion	52.94
sbc	during	others	0
sb1	pre	foraging	84.21
sb1	pre	vigilance	10.53
sb1	pre	locomotion	2.63
sb1	pre	others	2.63
sb1	during	foraging	18.42
sb1	during	vigilance	52.63
sb1	during	locomotion	18.42
sb1	during	others	10.53
sb2	pre	foraging	72
sb2	pre	vigilance	20
sb2	pre	locomotion	6
sb2	pre	others	2
sb2	during	foraging	2
sb2	during	vigilance	38
sb2	during	locomotion	60
sb2	during	others	0
